# Supplementary material for: Complete mitochondrial genomes of three Mangifera species, their genomic structure and gene transfer from chloroplast genomes
Source: BMC Genomics. 2022 Feb 19;23:147. doi: 10.1186/s12864-022-08383-1 (PMC8857841; doi:10.1186/s12864-022-08383-1)
Supplement: Supplementary file 1 — Additional file 1. [file 12864_2022_8383_MOESM1_ESM.xls]

## Sheet: Table S1
Supplementary Table S1 Alignment of chloroplast and mitochondrial genomes in Mangifera
	Identity (%)	Alignment length	Mismatches	Gap opens	Chloroplast start	Chloroplast end	Mitochondrial start	Mitochondrial end	Intact chloroplast genes	Intact mitochondrial genes	Evalue	Bit score
Mangifera longipes	97.314	6142	77	23	24029	30145	122007	128085	rpoB, trnC-GCA, petN, psbM	tRNA-Cys	0	10347
Mangifera longipes	97.233	3686	40	11	57733	61410	454765	458396	rbcL		0	6185
Mangifera longipes	96.235	3533	65	21	65773	69272	422472	425969	psbJ, psbL, psbF, psbE, petL, petG, trnW-CCA, trnP-UGG	tRNA-Trp, tRNA-Pro	0	5725
Mangifera longipes	99.865	2967	3	1	38864	41829	614966	612000	psaA		0	5456
Mangifera longipes	99.801	2006	2	2	14560	16564	276023	274019	atpI		0	3681
Mangifera longipes	100	1668	0	0	11350	13017	182317	180650			0	3081
Mangifera longipes	98.294	1407	15	2	118769	120175	90825	92222			0	2457
Mangifera persiciformis	99.951	6116	3	0	24011	30126	149139	155254	rpoB, trnC-GCA, petN	tRNA-Cys	0	11278
Mangifera persiciformis	98.668	3678	14	5	57712	61383	738001	741649	rbcL		0	6488
Mangifera persiciformis	100	2938	0	0	88433	91370	718142	715205	trnI-CAU	tRNA-Met	0	5426
Mangifera persiciformis	100	2938	0	0	153154	156091	715205	718142	trnI-CAU	tRNA-Met	0	5426
Mangifera persiciformis	99.894	2817	3	0	38980	41796	103530	100714	psaA		0	5186
Mangifera persiciformis	100	1668	0	0	11350	13017	192384	194051			0	3081
Mangifera persiciformis	99.933	1493	1	0	86168	87660	330408	328916	rps19		0	2752
Mangifera persiciformis	98.223	1407	16	2	118740	120146	517016	518413			0	2451
Mangifera sylvatica	98.198	4218	47	5	25944	30159	591039	595229	trnC-GCA, petN	tRNA-Cys	0	7341
Mangifera sylvatica	100	2938	0	0	153155	156092	436086	433149	trnI-CAU	tRNA-Met	0	5426
Mangifera sylvatica	100	2938	0	0	88452	91389	433149	436086	trnI-CAU	tRNA-Met	0	5426
Mangifera sylvatica	99.432	2817	16	0	38982	41798	505081	507897	psaA		0	5114
Mangifera sylvatica	99.212	2285	0	1	92681	94965	576258	573992			0	4104
Mangifera sylvatica	99.212	2285	0	1	149579	151863	573992	576258			0	4104
Mangifera sylvatica	99.251	2004	14	1	14579	16582	450971	452973	atpI		0	3616
Mangifera sylvatica	99.341	1669	11	0	11377	13045	632774	634442			0	3022
Mangifera sylvatica	99.799	1493	3	0	86187	87679	404374	405866	rps19		0	2741
Mangifera sylvatica	97.868	1407	21	2	118758	120164	235414	234017			0	2423

## Sheet: Table S2
Supplementary Table S2 Mangifera longipes mitochondrial genome codon usage analysis
Amino acid	Codon	Number	Frequency(%)	RSCU
Ala	GCT	238	2.53111	1.62457
Ala	GCA	132	1.40381	0.901024
Ala	GCC	131	1.39317	0.894198
Ala	GCG	85	0.903967	0.580205
Arg	AGA	154	1.63778	1.36283
Arg	CGA	140	1.48889	1.23894
Arg	CGT	133	1.41444	1.17699
Arg	AGG	96	1.02095	0.849558
Arg	CGG	83	0.882697	0.734513
Arg	CGC	72	0.765713	0.637168
Asn	AAT	191	2.03127	1.27759
Asn	AAC	108	1.14857	0.722408
Asp	GAT	193	2.05254	1.31741
Asp	GAC	100	1.06349	0.682594
Cys	TGT	77	0.818888	1.12409
Cys	TGC	60	0.638094	0.875912
Gln	CAA	188	1.99936	1.43511
Gln	CAG	74	0.786983	0.564885
Glu	GAA	279	2.96714	1.35109
Glu	GAG	134	1.42508	0.64891
Gly	GGA	246	2.61619	1.49772
Gly	GGT	197	2.09508	1.19939
Gly	GGG	123	1.30809	0.748858
Gly	GGC	91	0.967776	0.554033
His	CAT	176	1.87174	1.45455
His	CAC	66	0.701904	0.545455
Ile	ATT	294	3.12666	1.28384
Ile	ATC	205	2.18016	0.895197
Ile	ATA	188	1.99936	0.820961
Leu	TTA	230	2.44603	1.41975
Leu	CTT	211	2.24396	1.30247
Leu	TTG	190	2.02063	1.17284
Leu	CTA	138	1.46762	0.851852
Leu	CTC	107	1.13793	0.660494
Leu	CTG	96	1.02095	0.592593
Lys	AAA	238	2.53111	1.17241
Lys	AAG	168	1.78666	0.827586
Met	ATG	245	2.60555	1
Phe	TTT	335	3.56269	1.1453
Phe	TTC	250	2.65873	0.854701
Pro	CCT	179	1.90365	1.32839
Pro	CCA	161	1.71222	1.19481
Pro	CCC	107	1.13793	0.794063
Pro	CCG	92	0.978411	0.682746
Ser	TCT	185	1.96746	1.31051
Ser	TCA	152	1.61651	1.07674
Ser	AGT	149	1.5846	1.05549
Ser	TCC	141	1.49952	0.998819
Ser	TCG	125	1.32936	0.885478
Ser	AGC	95	1.01032	0.672963
Stp	TAA	13	0.138254	1.14706
Stp	TGA	12	0.127619	1.05882
Stp	TAG	9	0.0957141	0.794118
Thr	ACT	167	1.77603	1.30724
Thr	ACC	133	1.41444	1.0411
Thr	ACA	130	1.38254	1.01761
Thr	ACG	81	0.861427	0.634051
Trp	TGG	146	1.5527	1
Tyr	TAT	201	2.13762	1.47794
Tyr	TAC	71	0.755078	0.522059
Val	GTT	167	1.77603	1.12838
Val	GTA	161	1.71222	1.08784
Val	GTG	139	1.47825	0.939189
Val	GTC	125	1.32936	0.844595

## Sheet: Table S3
Supplementary Table S3 Mangifera persiciformis mitochondrial genome codon usage analysis
Amino acid	Codon	Number	Frequency(%)	RSCU
Ala	GCT	261	2.58365	1.62364
Ala	GCC	146	1.44526	0.908243
Ala	GCA	142	1.40566	0.883359
Ala	GCG	94	0.930509	0.584759
Arg	AGA	167	1.65314	1.37073
Arg	CGA	154	1.52445	1.26402
Arg	CGT	143	1.41556	1.17373
Arg	AGG	98	0.970105	0.804378
Arg	CGG	86	0.851317	0.705882
Arg	CGC	83	0.821619	0.681259
Asn	AAT	204	2.0194	1.275
Asn	AAC	116	1.14829	0.725
Asp	GAT	223	2.20748	1.34337
Asp	GAC	109	1.07899	0.656627
Cys	TGT	82	0.81172	1.13103
Cys	TGC	63	0.623639	0.868966
Gln	CAA	214	2.11839	1.45578
Gln	CAG	80	0.791922	0.544218
Glu	GAA	311	3.0786	1.35512
Glu	GAG	148	1.46506	0.64488
Gly	GGA	263	2.60344	1.49008
Gly	GGT	208	2.059	1.17847
Gly	GGG	138	1.36607	0.78187
Gly	GGC	97	0.960206	0.549575
His	CAT	182	1.80162	1.456
His	CAC	68	0.673134	0.544
Ile	ATT	319	3.15779	1.31818
Ile	ATC	214	2.11839	0.884298
Ile	ATA	193	1.91051	0.797521
Leu	TTA	251	2.48466	1.45087
Leu	CTT	224	2.21738	1.2948
Leu	TTG	204	2.0194	1.17919
Leu	CTA	149	1.47496	0.861272
Leu	CTC	108	1.0691	0.624277
Leu	CTG	102	1.0097	0.589595
Lys	AAA	268	2.65294	1.21542
Lys	AAG	173	1.71253	0.78458
Met	ATG	262	2.59355	1
Phe	TTT	347	3.43496	1.14333
Phe	TTC	260	2.57375	0.856672
Pro	CCT	188	1.86102	1.31469
Pro	CCA	174	1.72243	1.21678
Pro	CCC	115	1.13839	0.804196
Pro	CCG	95	0.940408	0.664336
Ser	TCT	199	1.96991	1.32667
Ser	TCA	164	1.62344	1.09333
Ser	AGT	161	1.59374	1.07333
Ser	TCC	145	1.43536	0.966667
Ser	TCG	131	1.29677	0.873333
Ser	AGC	100	0.989903	0.666667
Stp	TGA	14	0.138586	1.16667
Stp	TAA	13	0.128687	1.08333
Stp	TAG	9	0.0890913	0.75
Thr	ACT	177	1.75213	1.30147
Thr	ACC	144	1.42546	1.05882
Thr	ACA	139	1.37597	1.02206
Thr	ACG	84	0.831519	0.617647
Trp	TGG	152	1.50465	1
Tyr	TAT	224	2.21738	1.50842
Tyr	TAC	73	0.722629	0.491582
Val	GTT	182	1.80162	1.12519
Val	GTA	172	1.70263	1.06337
Val	GTG	153	1.51455	0.945904
Val	GTC	140	1.38586	0.865533

## Sheet: Table S4
Supplementary Table S4 Mangifera sylvatica mitochondrial genome codon usage analysis
Amino acid	Codon	Number	Frequency(%)	RSCU
Ala	GCT	238	2.53165	1.62457
Ala	GCC	132	1.40411	0.901024
Ala	GCA	131	1.39347	0.894198
Ala	GCG	85	0.904159	0.580205
Arg	AGA	154	1.63812	1.36484
Arg	CGA	140	1.4892	1.24077
Arg	CGT	132	1.40411	1.16987
Arg	AGG	95	1.01053	0.84195
Arg	CGG	84	0.893522	0.744461
Arg	CGC	72	0.765876	0.638109
Asn	AAT	192	2.04234	1.28
Asn	AAC	108	1.14881	0.72
Asp	GAT	195	2.07425	1.32653
Asp	GAC	99	1.05308	0.673469
Cys	TGT	77	0.819062	1.12409
Cys	TGC	60	0.63823	0.875912
Gln	CAA	189	2.01042	1.43726
Gln	CAG	74	0.78715	0.562738
Glu	GAA	278	2.95713	1.3561
Glu	GAG	132	1.40411	0.643902
Gly	GGA	246	2.61674	1.49772
Gly	GGT	195	2.07425	1.18721
Gly	GGG	124	1.31901	0.754947
Gly	GGC	92	0.978619	0.560122
His	CAT	175	1.8615	1.45833
His	CAC	65	0.691416	0.541667
Ile	ATT	292	3.10605	1.2807
Ile	ATC	206	2.19126	0.903509
Ile	ATA	186	1.97851	0.815789
Leu	TTA	232	2.46782	1.43357
Leu	CTT	211	2.24444	1.30381
Leu	TTG	189	2.01042	1.16787
Leu	CTA	138	1.46793	0.852729
Leu	CTC	105	1.1169	0.648816
Leu	CTG	96	1.02117	0.593203
Lys	AAA	243	2.58483	1.18248
Lys	AAG	168	1.78704	0.817518
Met	ATG	246	2.61674	1
Phe	TTT	336	3.57409	1.14676
Phe	TTC	250	2.65929	0.853242
Pro	CCT	179	1.90405	1.33086
Pro	CCA	159	1.69131	1.18216
Pro	CCC	108	1.14881	0.802974
Pro	CCG	92	0.978619	0.684015
Ser	TCT	187	1.98915	1.32468
Ser	TCA	154	1.63812	1.09091
Ser	AGT	148	1.5743	1.04841
Ser	TCC	140	1.4892	0.991736
Ser	TCG	124	1.31901	0.878394
Ser	AGC	94	0.999894	0.66588
Stp	TGA	13	0.138283	1.14706
Stp	TAA	12	0.127646	1.05882
Stp	TAG	9	0.0957345	0.794118
Thr	ACT	168	1.78704	1.31765
Thr	ACC	133	1.41474	1.04314
Thr	ACA	129	1.37219	1.01176
Thr	ACG	80	0.850973	0.627451
Trp	TGG	147	1.56366	1
Tyr	TAT	201	2.13807	1.48339
Tyr	TAC	70	0.744602	0.516605
Val	GTT	167	1.77641	1.12838
Val	GTA	161	1.71258	1.08784
Val	GTG	139	1.47857	0.939189
Val	GTC	125	1.32965	0.844595

## Sheet: Table S5
Supplementary Table S5 AT-skew analysis of protein-coding genes
	Mangifera longipes		Mangifera persiciformis		Mangifera sylvatica
Gene	AT-skew	GC-skew	AT-skew	GC-skew	AT-skew	GC-skew
atp1	0.0477	0.0838	0.0477	0.0838	0.0477	0.0838
atp4	0.0234	0.0745	0.0234	0.0745	0.0234	0.0745
atp6	-0.2489	0.0709	-0.2489	0.0709	-0.2505	0.0672
atp8	-0.0247	-0.0051	-0.0247	-0.0051	-0.0247	-0.0051
atp9	-0.0345	0.0213	-0.0345	0.0213	-0.0345	0.0213
ccmB	-0.1978	-0.1613	-0.1978	-0.1613	-0.1978	-0.1613
ccmC	-0.2	-0.1022	-0.2	-0.1022	-0.2	-0.1022
ccmFc	-0.0871	0.0127	-0.0881	0.014	-0.0881	0.014
ccmFN	-0.1561	-0.0308	-0.1561	-0.0308	-0.1561	-0.0308
cob	-0.2272	0.0346	-0.2272	0.0346	-0.2272	0.0346
cox1	-0.1759	0.0058	-0.1759	0.0058	-0.1756	0.0058
cox2	-0.0259	0.0028	-0.0259	0.0028	-0.0238	0
cox3	-0.2428	0.0372	-0.2428	0.0372	-0.2428	0.0372
matR	0.1329	-0.0292	0.1317	-0.0283	0.1317	-0.0283
mttB	-0.1796	-0.0951	-0.1796	-0.0951	-0.1796	-0.0951
nad1	-0.1739	0.1125	-0.1739	0.1125	-0.1739	0.1125
nad2	-0.11	0.0537	-0.11	0.0537	-0.11	0.0537
nad3	-0.311	-0.027	-0.3048	-0.0204	-0.3048	-0.0204
nad4	-0.1003	-0.1101	-0.1003	-0.1101	-0.1003	-0.1101
nad4L	-0.2165	0.0642	-0.2165	0.0642	-0.2165	0.0642
nad5	-0.2423	-0.0131	-0.2423	-0.0131	-0.2408	-0.0115
nad6	-0.1222	0.0554	-0.1178	0.0562	-0.1178	0.0562
nad7	0.0311	0.0282	0.0311	0.0282	0.0311	0.0282
nad9	-0.003	0.084	-0.003	0.084	-0.003	0.084
rpl10	-0.0473	-0.0096	-0.0473	-0.0096	-0.0473	-0.0096
rpl16	0.1083	0.1721	0.1083	0.1721	0.1083	0.1721
rpl2	0.0725	0.07	0.0725	0.07	0.0725	0.07
rpl5	0.0696	0.0377	0.0696	0.0377	0.0667	0.0333
rps1	0.0409	0.1341	0.0409	0.1341	0.0409	0.1341
rps10	0.19	-0.0154	0.19	-0.0154	0.19	-0.0154
rps12	0.2153	0.1006	0.2153	0.1006	0.2153	0.1006
rps3	0.1113	0.0737	0.1113	0.0737	0.1102	0.0724
rps4	0.1591	-0.0291	0.1659	-0.0242	0.1604	-0.0268
sdh3	-0.2808	-0.2097	-0.2745	-0.2033	-0.2745	-0.2033

## Sheet: Table S6
Supplementary Table S6 Mangifera longipes mitochondrial genome SSR analysis
# SSR ID	Repeat motif	Start	End	Size(bp)	Region	Annotation
1	(T)10	4505	4514	10	IGS
2	(A)10	8918	8927	10	IGS
3	(A)12	18424	18435	12	IGS
4	(T)10	19640	19649	10	IGS
5	(TGT)7	40924	40944	21	IGS
6	(C)10	94582	94591	10	IGS
7	(A)10	110974	110983	10	IGS
8	(A)10	113462	113471	10	IGS
9	(T)10	114782	114791	10	IGS
10	(A)18	118732	118749	18	IGS
11	(A)11	127115	127125	11	IGS
12	(TA)7	138202	138215	14	IGS
13	(C)11	177443	177453	11	IGS
14	(A)10	177670	177679	10	IGS
15	(A)11	180838	180848	11	IGS
16	(AG)6	198712	198723	12	IGS
17	(T)10	198946	198955	10	IGS
18	(A)16	203832	203847	16	IGS
19	(C)11	205229	205239	11	IGS
20	(T)11	205379	205389	11	IGS
21	(A)10	219761	219770	10	IGS
22	(T)10	227547	227556	10	IGS
23	(CT)6	234460	234471	12	IGS
24	(AT)6	238490	238501	12	IGS
25	(T)10	254096	254105	10	IGS
26	(A)11	268316	268326	11	IGS
27	(A)10	270224	270233	10	IGS
28	(T)11	274848	274858	11	IGS
29	(AT)8	282116	282131	16	IGS
30	(A)10	294729	294738	10	IGS
31	(A)10	296807	296816	10	IGS
32	(A)11	329777	329787	11	IGS
33	(T)11	331304	331314	11	IGS
34	(T)11	334710	334720	11	CDS	rpl2
35	(TAA)10	335367	335396	30	IGS
36	(TAA)5	339280	339294	15	IGS
37	(T)12	348404	348415	12	IGS
38	(T)10	348990	348999	10	IGS
39	(C)10	383373	383382	10	IGS
40	(A)11	384750	384760	11	IGS
41	(A)10	386796	386805	10	IGS
42	(T)10	398681	398690	10	IGS
43	(T)10	401604	401613	10	IGS
44	(A)10	422394	422403	10	IGS
45	(A)10	434599	434608	10	IGS
46	(A)10	437333	437342	10	IGS
47	(T)10	441007	441016	10	IGS
48	(AT)6	444545	444556	12	IGS
49	(A)11	444727	444737	11	IGS
50	(A)11	447972	447982	11	IGS
51	(T)14	454745	454758	14	IGS
52	(A)10	454869	454878	10	IGS
53	(AC)6	464496	464507	12	IGS
54	(A)10	487264	487273	10	IGS
55	(A)10	490944	490953	10	IGS
56	(C)10	494817	494826	10	IGS
57	(TA)6	504282	504293	12	IGS
58	(A)10	526247	526256	10	IGS
59	(T)13	535875	535887	13	IGS
60	(A)13	536941	536953	13	IGS
61	(T)10	540810	540819	10	IGS
62	(T)10	541013	541022	10	IGS
63	(A)12	541999	542010	12	IGS
64	(A)10	544197	544206	10	IGS
65	(A)10	555196	555205	10	IGS
66	(A)10	567859	567868	10	IGS
67	(T)16	577367	577382	16	IGS
68	(AT)6	578648	578659	12	IGS
69	(T)11	599689	599699	11	IGS
70	(A)10	600549	600558	10	IGS
71	(GAG)5	600892	600906	15	IGS
72	(TATAAG)8	608663	608710	48	IGS
73	(GTC)5	631084	631098	15	IGS
74	(T)10	632127	632136	10	IGS
75	(T)17	637999	638015	17	IGS
76	(T)12	639680	639691	12	IGS
77	(A)10	670389	670398	10	IGS
78	(T)10	681775	681784	10	IGS
79	(T)14	683501	683514	14	IGS
80	(A)11	689455	689465	11	IGS
81	(A)10	711372	711381	10	IGS
82	(AT)6	712467	712478	12	IGS
83	(T)13	721684	721696	13	IGS
84	(T)10	723221	723230	10	IGS
85	(A)10	724141	724150	10	IGS

## Sheet: Table S7
Supplementary Table S7 Mangifera persiciformis mitochondrial genome SSR analysis
# SSR ID	Repeat motif	Start	End	Size(bp)	Region	Annotation
1	(T)10	4489	4498	10	IGS
2	(A)10	8887	8896	10	IGS
3	(ATA)7	17553	17573	21	IGS
4	(A)12	18395	18406	12	IGS
5	(T)11	19611	19621	11	IGS
6	(G)12	27773	27784	12	IGS
7	(T)10	31640	31649	10	IGS
8	(T)10	35295	35304	10	IGS
9	(A)10	54594	54603	10	IGS
10	(A)10	56672	56681	10	IGS
11	(AT)6	67455	67466	12	IGS
12	(T)10	88475	88484	10	IGS
13	(A)10	89334	89343	10	IGS
14	(GAG)5	89677	89691	15	IGS
15	(TATAAG)7	97399	97440	42	IGS
16	(A)16	124054	124069	16	IGS
17	(A)10	129409	129418	10	IGS
18	(CGA)5	130446	130460	15	IGS
19	(A)10	140604	140613	10	IGS
20	(A)12	145879	145890	12	IGS
21	(A)14	154275	154288	14	IGS
22	(TA)7	165352	165365	14	IGS
23	(T)11	167812	167822	11	IGS
24	(T)11	171057	171067	11	IGS
25	(TA)6	171237	171248	12	IGS
26	(A)10	174775	174784	10	IGS
27	(T)11	178432	178442	11	IGS
28	(T)10	181175	181184	10	IGS
29	(T)11	193853	193863	11	IGS
30	(A)10	197172	197181	10	IGS
31	(TA)6	217062	217073	12	IGS
32	(A)10	250839	250848	10	IGS
33	(A)10	253762	253771	10	IGS
34	(T)10	265603	265612	10	IGS
35	(T)11	267638	267648	11	IGS
36	(G)11	269016	269026	11	IGS
37	(T)16	279840	279855	16	IGS
38	(CT)6	309497	309508	12	IGS
39	(A)13	325693	325705	13	IGS
40	(A)10	334202	334211	10	IGS
41	(A)10	335282	335291	10	IGS
42	(AC)6	339342	339353	12	IGS
43	(T)10	350314	350323	10	IGS
44	(TGT)7	361180	361200	21	IGS
45	(T)10	368610	368619	10	IGS
46	(G)10	369961	369970	10	IGS
47	(TA)6	374929	374940	12	IGS
48	(T)14	375312	375325	14	IGS
49	(A)11	382072	382082	11	IGS
50	(A)10	403968	403977	10	IGS
51	(A)10	404564	404573	10	IGS
52	(AT)6	405064	405075	12	IGS
53	(T)10	412398	412407	10	IGS
54	(A)10	426743	426752	10	IGS
55	(G)11	426892	426902	11	IGS
56	(T)16	428276	428291	16	IGS
57	(A)10	433162	433171	10	IGS
58	(CT)6	433394	433405	12	IGS
59	(CT)6	447505	447516	12	IGS
60	(AT)6	451520	451531	12	IGS
61	(T)10	477662	477671	10	IGS
62	(T)11	479548	479558	11	IGS
63	(G)10	516091	516100	10	IGS
64	(A)10	521350	521359	10	IGS
65	(T)10	532736	532745	10	IGS
66	(A)12	563546	563557	12	IGS
67	(A)13	564473	564485	13	IGS
68	(A)10	617858	617867	10	IGS
69	(A)12	618442	618453	12	IGS
70	(TTA)5	627560	627574	15	IGS
71	(A)11	632086	632096	11	CDS	rpl2
72	(A)11	635498	635508	11	IGS
73	(T)10	637038	637047	10	IGS
74	(T)13	664681	664693	13	IGS
75	(A)13	665747	665759	13	IGS
76	(T)10	669637	669646	10	IGS
77	(A)12	670825	670836	12	IGS
78	(A)10	684030	684039	10	IGS
79	(A)10	696678	696687	10	IGS
80	(T)10	729084	729093	10	IGS
81	(A)10	738099	738108	10	IGS
82	(A)15	741714	741728	15	IGS

## Sheet: Table S8
Supplementary Table S8 Mangifera sylvatica mitochondrial genome SSR analysis
# SSR ID	Repeat motif	Start	End	Size(bp)	Region	Annotation
1	(T)10	4489	4498	10	IGS
2	(A)10	8887	8896	10	IGS
3	(ATA)6	17553	17570	18	IGS
4	(A)12	18392	18403	12	IGS
5	(T)11	19608	19618	11	IGS
6	(G)12	27770	27781	12	IGS
7	(T)10	31637	31646	10	IGS
8	(T)10	35292	35301	10	IGS
9	(A)10	51190	51199	10	IGS
10	(A)10	53268	53277	10	IGS
11	(C)10	61434	61443	10	IGS
12	(A)10	73328	73337	10	IGS
13	(A)12	73912	73923	12	IGS
14	(TTA)5	83030	83044	15	IGS
15	(A)11	87556	87566	11	CDS	rpl2
16	(A)11	90977	90987	11	IGS
17	(T)10	92517	92526	10	IGS
18	(T)13	120160	120172	13	IGS
19	(A)13	121226	121238	13	IGS
20	(TATAAG)5	122760	122789	30	IGS
21	(T)10	125116	125125	10	IGS
22	(A)12	126304	126315	12	IGS
23	(T)11	126770	126780	11	IGS
24	(TA)6	126950	126961	12	IGS
25	(A)10	130488	130497	10	IGS
26	(T)10	134145	134154	10	IGS
27	(T)10	136887	136896	10	IGS
28	(T)13	187938	187950	13	IGS
29	(T)12	188866	188877	12	IGS
30	(A)10	219685	219694	10	IGS
31	(T)10	231071	231080	10	IGS
32	(C)10	236330	236339	10	IGS
33	(A)11	272864	272874	11	IGS
34	(A)10	274759	274768	10	IGS
35	(TCATAC)6	279090	279125	36	IGS
36	(AT)6	283236	283247	12	IGS
37	(GA)6	287258	287269	12	IGS
38	(AG)6	301370	301381	12	IGS
39	(T)10	301604	301613	10	IGS
40	(A)15	306484	306498	15	IGS
41	(C)11	307872	307882	11	IGS
42	(T)10	308022	308031	10	IGS
43	(A)10	322367	322376	10	IGS
44	(AT)6	329699	329710	12	IGS
45	(T)10	330201	330210	10	IGS
46	(T)10	330797	330806	10	IGS
47	(T)11	352692	352702	11	IGS
48	(A)14	359457	359470	14	IGS
49	(TA)6	359842	359853	12	IGS
50	(C)10	364812	364821	10	IGS
51	(A)10	366163	366172	10	IGS
52	(AAC)5	373587	373601	15	IGS
53	(A)10	384459	384468	10	IGS
54	(TG)6	395428	395439	12	IGS
55	(T)10	399491	399500	10	IGS
56	(T)10	400571	400580	10	IGS
57	(T)13	409077	409089	13	IGS
58	(AT)8	444864	444879	16	IGS
59	(A)10	452135	452144	10	IGS
60	(GTC)5	478228	478242	15	IGS
61	(T)10	479271	479280	10	IGS
62	(T)17	484620	484636	17	IGS
63	(TACTTA)8	511169	511216	48	IGS
64	(CTC)5	518925	518939	15	IGS
65	(A)10	520132	520141	10	IGS
66	(AT)6	541150	541161	12	IGS
67	(T)10	551935	551944	10	IGS
68	(T)10	554013	554022	10	IGS
69	(T)11	556064	556074	11	IGS
70	(G)11	557442	557452	11	IGS
71	(A)10	582520	582529	10	IGS
72	(A)12	587795	587806	12	IGS
73	(A)10	594254	594263	10	IGS
74	(TA)7	605742	605755	14	IGS
75	(T)11	608202	608212	11	IGS
76	(T)11	611447	611457	11	IGS
77	(TA)6	611627	611638	12	IGS
78	(A)10	615165	615174	10	IGS
79	(T)10	618822	618831	10	IGS
80	(T)10	621564	621573	10	IGS
81	(T)11	634243	634253	11	IGS
82	(A)10	637563	637572	10	IGS
83	(TA)6	657453	657464	12	IGS
84	(A)10	691246	691255	10	IGS
85	(A)10	694169	694178	10	IGS

## Sheet: Table S9
Supplementary Table S9 Mangifera longipes mitochondrial genome non-tandem repeats analysis
NO.	repeat length of the first part	starting position of the first part	match direction	repeat length of the second part	starting position of the second part	distance of this repeat	calculated e-value of this repeat
1	8348	42647	F	8348	95845	0	0
2	7741	294834	F	7741	565886	0	0
3	4022	101792	P	4022	166135	0	0
4	2423	475013	F	2423	646317	0	0
5	2401	48594	P	2401	167756	0	0
6	601	50156	F	601	366392	0	0
7	601	103354	F	601	366392	0	0
8	601	167994	P	601	366392	0	0
9	367	157988	F	367	291566	0	1.65e-210
10	345	158310	F	345	682782	0	2.91e-197
11	198	271002	P	198	438943	0	9.25e-109
12	174	285789	F	174	626312	0	2.6e-94
13	146	62753	P	146	154328	0	1.88e-77
14	136	50498	P	136	638646	0	1.97e-71
15	136	103696	P	136	638646	0	1.97e-71
16	136	168117	F	136	638646	0	1.97e-71
17	136	366734	P	136	638646	0	1.97e-71
18	125	158699	F	125	683171	0	8.25e-65
19	122	7575	F	122	46295	0	5.28e-63
20	122	7575	F	122	99493	0	5.28e-63
21	117	135124	F	117	535420	0	5.41e-60
22	103	111989	F	103	458390	0	1.45e-51
23	95	158891	F	95	683363	0	9.52e-47
24	93	37966	F	93	115854	0	1.52e-45
25	90	23352	P	90	499184	0	9.74e-44
26	88	45433	F	88	677533	0	1.56e-42
27	88	98631	F	88	677533	0	1.56e-42
28	85	45522	F	85	677622	0	9.98e-41
29	85	98720	F	85	677622	0	9.98e-41
30	84	111991	F	84	481074	0	3.99e-40
31	84	458392	F	84	481074	0	3.99e-40
32	83	159087	P	83	481016	0	1.6e-39
33	81	17058	F	81	152904	0	2.55e-38
34	78	184625	P	78	582789	0	1.63e-36
35	74	38550	P	74	707971	0	4.18e-34
36	73	114537	F	73	132324	0	1.67e-33
37	73	425461	F	73	454544	0	1.67e-33
38	73	631182	F	73	637282	0	1.67e-33
39	72	80711	F	72	105774	0	6.7e-33
40	71	300488	P	71	522287	0	2.68e-32
41	71	434869	P	71	701582	0	2.68e-32
42	71	522287	P	71	571540	0	2.68e-32
43	70	139227	P	70	449356	0	1.07e-31
44	69	286457	P	69	520334	0	4.29e-31
45	69	292360	F	69	462436	0	4.29e-31
46	67	411574	F	67	461913	0	6.86e-30
47	66	75077	F	66	152605	0	2.74e-29
48	63	301465	P	63	400434	0	1.76e-27
49	63	400434	P	63	572517	0	1.76e-27
50	62	158245	F	62	664881	0	7.02e-27
51	62	291823	F	62	664881	0	7.02e-27
52	60	136755	F	60	554929	0	1.12e-25
53	60	425573	F	60	454656	0	1.12e-25
54	59	300712	P	59	588819	0	4.49e-25
55	59	571764	P	59	588819	0	4.49e-25
56	58	61418	P	58	700724	0	1.8e-24
57	58	388988	F	58	389040	0	1.8e-24
58	57	5475	P	57	724229	0	7.19e-24
59	57	311622	P	57	552517	0	7.19e-24
60	57	427210	F	57	638021	0	7.19e-24
61	55	605646	F	55	648954	0	1.15e-22
62	54	77692	F	54	330208	0	4.6e-22
63	54	261732	F	54	261747	0	4.6e-22
64	53	61177	F	53	410718	0	1.84e-21
65	52	138136	F	52	427298	0	7.36e-21
66	52	301191	P	52	664416	0	7.36e-21
67	52	336349	P	52	466142	0	7.36e-21
68	52	439191	F	52	523166	0	7.36e-21
69	52	572243	P	52	664416	0	7.36e-21
70	51	163860	P	51	547594	0	2.94e-20
71	51	411642	F	51	461981	0	2.94e-20
72	50	112303	P	50	204433	0	1.18e-19
73	50	157975	P	50	301256	0	1.18e-19
74	50	157975	P	50	572308	0	1.18e-19
Type:Forward (direct) [F];Reverse [R];Complement [C];Palindromic [P]

## Sheet: Table S10
Supplementary Table S10 Mangifera persiciformis mitochondrial genome non-tandem repeats analysis
NO.	repeat length of the first part	starting position of the first part	match direction	repeat length of the second part	starting position of the second part	distance of this repeat	calculated e-value of this repeat
1	9643	54699	F	9643	694705	0	0
2	5429	179281	F	5429	727190	0	0
3	2514	606623	P	2514	735488	0	0
4	2254	40170	P	2254	290338	0	0
5	392	265207	F	392	742183	0	1.56e-225
6	336	42008	P	336	138833	0	8.09e-192
7	336	138833	F	336	290418	0	8.09e-192
8	198	176641	P	198	476694	0	9.83e-109
9	165	109346	F	165	372979	0	7.25e-89
10	146	488934	F	146	586041	0	1.99e-77
11	117	162274	F	117	664226	0	5.75e-60
12	108	42188	P	108	123027	0	1.51e-54
13	108	123027	F	108	138881	0	1.51e-54
14	108	123027	F	108	290466	0	1.51e-54
15	108	139135	P	108	367500	0	1.51e-54
16	93	142996	F	93	358228	0	1.62e-45
17	90	23324	P	90	211976	0	1.04e-43
18	89	42098	F	89	42167	0	4.14e-43
19	89	42098	P	89	138921	0	4.14e-43
20	89	42098	P	89	290506	0	4.14e-43
21	89	42167	P	89	138990	0	4.14e-43
22	89	42167	P	89	290575	0	4.14e-43
23	89	138921	F	89	138990	0	4.14e-43
24	89	138921	F	89	290575	0	4.14e-43
25	89	138990	F	89	290506	0	4.14e-43
26	89	290506	F	89	290575	0	4.14e-43
27	86	41401	P	86	139140	0	2.65e-41
28	86	41401	F	86	367517	0	2.65e-41
29	86	139140	F	86	291275	0	2.65e-41
30	86	291275	P	86	367517	0	2.65e-41
31	81	17026	P	81	587530	0	2.71e-38
32	80	204889	P	80	350734	0	1.09e-37
33	78	71583	F	78	189997	0	1.74e-36
34	74	358812	P	74	400567	0	4.45e-34
35	73	124712	F	73	130289	0	1.78e-33
36	71	60350	P	71	235038	0	2.85e-32
37	71	180842	F	71	394179	0	2.85e-32
38	71	235038	P	71	700356	0	2.85e-32
39	71	394179	F	71	728751	0	2.85e-32
40	69	233085	P	69	710745	0	4.55e-31
41	69	337291	P	69	363496	0	4.55e-31
42	68	42119	P	68	123067	0	1.82e-30
43	68	123067	F	68	138990	0	1.82e-30
44	68	123067	F	68	290575	0	1.82e-30
45	67	240835	F	67	364021	0	7.28e-30
46	66	501274	P	66	587844	0	2.91e-29
47	65	373747	P	65	506906	0	1.17e-28
48	63	61327	F	63	251954	0	1.86e-27
49	63	251954	F	63	701333	0	1.86e-27
50	62	166375	P	62	601225	0	7.46e-27
51	62	538286	F	62	742635	0	7.46e-27
52	61	364877	P	61	747462	0	2.98e-26
53	60	163905	F	60	683763	0	1.19e-25
54	59	60574	P	59	77605	0	4.77e-25
55	59	77605	P	59	700580	0	4.77e-25
56	58	393328	P	58	584714	0	1.91e-24
57	57	5459	F	57	323103	0	7.64e-24
58	57	7559	F	57	135286	0	7.64e-24
59	57	123990	P	57	608146	0	7.64e-24
60	57	123990	F	57	736422	0	7.64e-24
61	57	655108	F	57	681345	0	7.64e-24
62	56	503887	P	56	636554	0	3.05e-23
63	54	176246	P	54	335347	0	4.89e-22
64	54	465456	F	54	465471	0	4.89e-22
65	53	241705	P	53	584482	0	1.96e-21
66	52	61053	F	52	538761	0	7.82e-21
67	52	165286	F	52	608234	0	7.82e-21
68	52	165286	P	52	736339	0	7.82e-21
69	52	176539	P	52	235924	0	7.82e-21
70	52	340980	F	52	630428	0	7.82e-21
71	52	520325	F	52	538260	0	7.82e-21
72	52	538761	F	52	701059	0	7.82e-21
73	51	240783	F	51	363969	0	3.13e-20
74	51	570396	P	51	676424	0	3.13e-20
75	50	139445	F	50	427639	0	1.25e-19
76	50	354067	P	50	691005	0	1.25e-19
Type:Forward (direct) [F];Reverse [R];Complement [C];Palindromic [P]

[truncated: 1 more sheets: Table S11]
